# Supplementary material for: Divergent Microbiota Dynamics along the Coastal Marine Ecosystem of Puerto Rico
Source: Microbiol Res (Pavia). Author manuscript; Available in PMC 2024 Aug 22. (PMC11340205; doi:10.3390/microbiolres11020009)
Supplement: Supplementary Table 1. Phyla-level taxa per each sample [file NIHMS2008943-supplement-Supplementary_Table_1__Phyla-level_taxa_per_each_sample.xls]

## Sheet: Suppl Table 1 Phyla
Supplementary Table 1. Phyla-level taxa per each sample
#OTU ID	Y03	A10	N41	L1	N6	J2	Y31	C6	F9	L8	J22
k__Bacteria;p__Proteobacteria	0.837666	0.765779	0.520752	0.80462	0.666954	0.767502	0.679796	0.549256	0.655991	0.584886	0.696085
k__Bacteria;p__Bacteroidetes	0.0333594	0.0399374	0.0698512	0.0519969	0.0731402	0.0700078	0.052545	0.18935	0.0834769	0.0410337	0.10603
k__Bacteria;p__Planctomycetes	0.0321065	0.0371966	0.102897	0.0446359	0.0531715	0.0410337	0.0830854	0.0354738	0.0841034	0.0967893	0.0659358
k__Bacteria;p__Actinobacteria	0.0316366	0.0947533	0.0994518	0.0166797	0.111433	0.0570086	0.0624119	0.0146437	0.0322631	0.0509005	0.0216132
k__Bacteria;p__Verrucomicrobia	0.010415	0.0277995	0.0220047	0.0100235	0.0131558	0.0165231	0.0108849	0.0780736	0.0226312	0.0356304	0.0281128
k__Bacteria;p__Chloroflexi	0.000626468	0.0111981	0.0589663	0.0545027	0.00665623	0.0127643	0.000939702	0.0240407	0.0372749	0.0469068	0.0178543
k__Bacteria;p__Acidobacteria	0.00924041	0.00266249	0.0396241	0.00399373	0.0255286	0.00407204	0.018011	0.00806578	0.0305403	0.0518403	0.0278778
k__Archaea;p__Crenarchaeota	0.0223962	0.00571652	0.0490995	0.000704777	0.0110415	0.000861394	0.069538	0.00281911	0.00250587	0.00477682	0.00125294
k__Bacteria;p__Fusobacteria	0.0160533	0.00101801	0.000861394	0.00336727	0.0181676	0.0046202	0.00587314	0.0198904	0.00485513	0.0307753	0.00156617
k__Bacteria;p__WS3	0.00148786	0.00125294	0.0161316	0.00211433	0.0121378	0.00195771	0.00360219	0.00649961	0.00407204	0.0160533	0.00626468
k__Bacteria;p__Gemmatimonadetes	0.00336727	0.00579483	0.0064213	0.00399373	0.00540329	0.00234926	0.00892717	0.00751762	0.00806578	0.0118246	0.00571652
k__Bacteria;p__Cyanobacteria	0.000391543	0.00626468	0.010415	0.00234926	7.83e-05	0.0155051	0.000313234	0.0112764	0.00555991	0.000313234	0.00211433
k__Bacteria;p__Nitrospirae	0.000156617	7.83e-05	0.00133124	7.83e-05	7.83e-05	7.83e-05	0.000234926	7.83e-05	7.83e-05	0.000313234	7.83e-05
k__Bacteria;p__Firmicutes	0.000391543	7.83e-05	0.000313234	0.000156617	0	7.83e-05	0.00281911	0.0216915	0.00430697	0.000234926	0.00156617
k__Bacteria;p__[Thermi]	0.000704777	0.000469851	0.00187941	0.000783085	0.00305403	0.00563822	0.00101801	0.000156617	0.000391543	0.00305403	0.00211433
k__Bacteria;p__Spirochaetes	0	0	0	0	0	0	0	0.0169146	0.0100235	0.00696946	0.00720438
k__Bacteria;p__Caldithrix	0	0	0	0	0	0	0	0.00352388	0.00234926	0.00289742	0.00195771
k__Bacteria;p__SAR406	0	0	0	0	0	0	0	0.00242757	0.000783085	0.00305403	0.000391543
k__Bacteria;p__OP8	0	0	0	0	0	0	0	0.00125294	0.000861394	0.0036805	0.000783085
k__Bacteria;p__Chlorobi	0	0	0	0	0	0	0	0.00133124	0.00164448	0.00148786	0.00133124
k__Bacteria;p__GN04	0	0	0	0	0	0	0	0.000156617	0.000626468	0.00250587	0.00133124
k__Archaea;p__[Parvarchaeota]	0	0	0	0	0	0	0	0.000234926	0.00352388	7.83e-05	0.000391543
k__Bacteria;Other	0	0	0	0	0	0	0	0.000234926	0.00156617	0.00117463	0.000391543
k__Bacteria;p__KSB3	0	0	0	0	0	0	0	0.000626468	0.00117463	0.000469851	0.000626468
k__Bacteria;p__OP1	0	0	0	0	0	0	0	0.000391543	0.000313234	0.00164448	7.83e-05
k__Bacteria;p__OP3	0	0	0	0	0	0	0	0.00125294	0.000234926	0	0
k__Bacteria;p__Lentisphaerae	0	0	0	0	0	0	0	0.00133124	7.83e-05	7.83e-05	0
k__Bacteria;p__WS2	0	0	0	0	0	0	0	0.000313234	0.000156617	7.83e-05	0.000861394
k__Bacteria;p__[Caldithrix]	0	0	0	0	0	0	0	0.000156617	0.000313234	0.000156617	0.000391543
k__Bacteria;p__NKB19	0	0	0	0	0	0	0	0.000704777	0.000156617	0	0
k__Bacteria;p__Tenericutes	0	0	0	0	0	0	0	0.000156617	0	0.000234926	7.83e-05
k__Bacteria;p__Hyd24-12	0	0	0	0	0	0	0	0.000156617	7.83e-05	0.000156617	0
