# Supplementary material for: Divergent Microbiota Dynamics along the Coastal Marine Ecosystem of Puerto Rico
Source: Microbiol Res (Pavia). Author manuscript; Available in PMC 2024 Aug 22. (PMC11340205; doi:10.3390/microbiolres11020009)
Supplement: Supplementary Table 2. genus-level taxa per each sample [file NIHMS2008943-supplement-Supplementary_Table_2__genus-level_taxa_per_each_sample.xlsx]

## Sheet: area_otu_table_even12770_L6
Supplementary Table 2. genus-level taxa per each sample
#OTU ID	Y03	A10	N41	L1	N6	J2	Y31	C6	F9	L8	J22
k__Bacteria;p__Proteobacteria;c__Gammaproteobacteria;o__Thiotrichales;f__Piscirickettsiaceae;g__	0.0399374	0.122005	0.222318	0.19444	0.211433	0.112216	0.0899765	0.058888	0.0801879	0.101801	0.112138
k__Bacteria;p__Proteobacteria;c__Alphaproteobacteria;o__Rhodobacterales;f__Rhodobacteraceae;Other	0.0750979	0.152623	0.0462803	0.0932655	0.152075	0.314644	0.0841034	0.0498825	0.0664056	0.017776	0.143774
k__Bacteria;p__Proteobacteria;c__Gammaproteobacteria;o__Vibrionales;f__Vibrionaceae;g__Vibrio	0.488254	0.00681284	0.00422866	0.0469068	0.00234926	0.007361	0.0700078	0.0128426	0.00109632	0.00054816	0.000156617
k__Bacteria;p__Proteobacteria;c__Alphaproteobacteria;o__Rhodobacterales;f__Rhodobacteraceae;g__Rhodovulum	0.00908379	0.0333594	0.00485513	0.00939702	0.0171496	0.0445576	0.260219	0.00477682	0.0119029	0.00360219	0.0166797
k__Bacteria;p__Proteobacteria;c__Gammaproteobacteria;o__;f__;g__	0.0222396	0.0323414	0.0555991	0.0466719	0.054816	0.068285	0.0275646	0.0171496	0.0361002	0.0208301	0.0148786
k__Bacteria;p__Proteobacteria;c__Gammaproteobacteria;o__Chromatiales;f__;g__	0.00485513	0.0175411	0.0290525	0.0549726	0.0239624	0.018794	0.0135474	0.0277212	0.0417384	0.0649178	0.0688332
k__Bacteria;p__Planctomycetes;c__Planctomycetia;o__Pirellulales;f__Pirellulaceae;g__	0.0166014	0.0215348	0.0589663	0.0156617	0.0178543	0.0198121	0.0452623	0.0162882	0.0527016	0.0531715	0.0387627
k__Bacteria;p__Actinobacteria;c__Acidimicrobiia;o__Acidimicrobiales;f__koll13;g__	0.00837901	0.0027408	0.0619421	0.0046202	0.0732185	0.00509005	0.0213782	0.0027408	0.0103367	0.0311668	0.00477682
k__Bacteria;p__Proteobacteria;c__Alphaproteobacteria;o__Rhodospirillales;f__;g__	0.00281911	0.17823	0.000156617	0.00430697	0.000861394	0.0134691	0.00297572	0.000156617	0.00117463	0	0.000156617
k__Bacteria;p__Proteobacteria;c__Gammaproteobacteria;o__Alteromonadales;f__OM60;g__	0.00297572	0.0115114	0.00266249	0.0265466	0.00383712	0.0111981	0.00477682	0.0478465	0.0256069	0.00783085	0.0465936
k__Bacteria;p__Proteobacteria;c__Gammaproteobacteria;o__Thiotrichales;f__Thiotrichaceae;g__	0.000156617	0.0218481	0.00438528	0.10556	0.00360219	0.00602976	7.83085e-05	0.0151135	0.0184808	0.00415035	0.00751762
k__Bacteria;p__Proteobacteria;c__Deltaproteobacteria;o__Myxococcales;f__;g__	0.00164448	0.0125294	0.0495693	0.0259984	0.0276429	0.00767424	0.00383712	0.00861394	0.0150352	0.0165231	0.0173062
k__Bacteria;p__Planctomycetes;c__Planctomycetia;o__Pirellulales;f__Pirellulaceae;g__Planctomycete	0.00963195	0.00806578	0.0313234	0.0219264	0.0234926	0.0129992	0.0232576	0.00509005	0.0156617	0.0216915	0.0105717
k__Bacteria;p__Bacteroidetes;c__[Saprospirae];o__[Saprospirales];f__Saprospiraceae;g__	0.0192639	0.0153485	0.00602976	0.00720439	0.0124511	0.0228661	0.028426	0.0230227	0.0121378	0.00971026	0.0222396
k__Bacteria;p__Proteobacteria;c__Gammaproteobacteria;o__Chromatiales;Other;Other	0.0018011	0.0137823	0.00775255	0.0212216	0.0397024	0.0140955	0.00657792	0.00360219	0.0101801	0.0396241	0.0111198
k__Bacteria;p__Chloroflexi;c__Anaerolineae;o__GCA004;f__;g__	0.000234926	0.00446359	0.0414252	0.0277995	0.00469851	0.00344558	7.83085e-05	0.0166014	0.0113547	0.0299922	0.0132341
k__Bacteria;p__Proteobacteria;c__Deltaproteobacteria;o__Desulfobacterales;f__Desulfobacteraceae;g__Desulfococcus	0	0	0	0	0	0	0	0.0225529	0.0516053	0.0415035	0.0244323
k__Bacteria;p__Actinobacteria;c__Acidimicrobiia;o__Acidimicrobiales;f__JdFBGBact;g__	0.00571652	0.0557557	0.0045419	0.00156617	0.018794	0.0255286	0.00281911	0.00250587	0.000939702	0.000391543	0.000783085
k__Archaea;p__Crenarchaeota;c__Thaumarchaeota;o__Cenarchaeales;f__Cenarchaeaceae;g__	0.0125294	0.00054816	0.0458888	0.000234926	0.00751762	0.000156617	0.0470634	0.000156617	0.000469851	7.83085e-05	7.83085e-05
k__Bacteria;p__Proteobacteria;c__Gammaproteobacteria;o__HTCC2188;f__HTCC2089;g__	0.00336727	0.0130775	0.00931872	0.0205951	0.0148003	0.00814409	0.00587314	0.00955364	0.0104933	0.0108849	0.00837901
k__Bacteria;p__Fusobacteria;c__Fusobacteriia;o__Fusobacteriales;f__Fusobacteriaceae;g__Propionigenium	0.0160532	0.00101801	0.000861394	0.00336727	0.0181676	0.0046202	0.00587314	0.0198904	0.00485513	0.0307753	0.00156617
k__Bacteria;p__Proteobacteria;c__Gammaproteobacteria;o__Vibrionales;f__Vibrionaceae;g__Photobacterium	0.0834769	0.00054816	0.000313234	0.00297572	0.00054816	0.00328896	0.0124511	0.00140955	0.00109632	7.83085e-05	0.00054816
k__Bacteria;p__Bacteroidetes;c__Flavobacteriia;o__Flavobacteriales;f__Flavobacteriaceae;Other	0.00399374	0.00344558	0.017776	0.00203602	0.0256069	0.019029	0.00328896	0.0036805	0.00939702	0.0018794	0.0142522
k__Bacteria;p__Bacteroidetes;c__Cytophagia;o__Cytophagales;f__Flammeovirgaceae;g__	0.000783085	0.00618637	0.00250587	0.0161316	0.00415035	0.00602976	0.00305403	0.0271731	0.01574	0.00289742	0.0187157
k__Bacteria;p__Actinobacteria;c__Acidimicrobiia;o__Acidimicrobiales;f__;g__	0.00837901	0.0233359	0.0121378	0.000704777	0.00892717	0.0141738	0.0122944	0.00211433	0.00375881	0.00767424	0.00806578
k__Bacteria;p__Chloroflexi;c__Ellin6529;o__;f__;g__	0.000391543	0.00673453	0.0175411	0.0267032	0.00195771	0.00931872	0.000861394	0.00493344	0.0202819	0.00884886	0.00313234
k__Bacteria;p__Bacteroidetes;c__Flavobacteriia;o__Flavobacteriales;f__Flavobacteriaceae;g__Muricola	0.000626468	0.00156617	0.0339076	0.00532498	0.0229444	0.00649961	0.00054816	0.00203602	0.00595145	0.00101801	0.0125294
k__Bacteria;p__Proteobacteria;c__Gammaproteobacteria;o__[Marinicellales];f__[Marinicellaceae];g__	7.83085e-05	0.00242756	0.0018011	0.00681284	0.00148786	0.00109632	0.000783085	0.0134691	0.016993	0.0138606	0.0340642
k__Bacteria;p__Proteobacteria;c__Alphaproteobacteria;o__Rhizobiales;f__Hyphomicrobiaceae;g__	0.0018011	0.0203602	0.00469851	0.0119029	0.00446359	0.00626468	0.00266249	0.00728269	0.0132341	0.00853563	0.00837901
k__Bacteria;p__Proteobacteria;c__Deltaproteobacteria;o__Desulfobacterales;f__Desulfobulbaceae;g__	0	0	0	0	0	0	0	0.017776	0.0265466	0.018794	0.0219264
k__Bacteria;p__Proteobacteria;c__Deltaproteobacteria;o__Desulfuromonadales;f__Desulfuromonadaceae;g__	0.000626468	0.000939702	0.000783085	0.00790916	0.00696946	0.00234926	7.83085e-05	0.016993	0.00540329	0.030462	0.00446359
k__Bacteria;p__Verrucomicrobia;c__Verrucomicrobiae;o__Verrucomicrobiales;f__Verrucomicrobiaceae;g__	0.00516836	0.00125294	0.0108849	0.00211433	0.00516836	0.00469851	0.00673453	0.00845732	0.00305403	0.018011	0.0101018
k__Bacteria;p__Proteobacteria;c__Alphaproteobacteria;o__Rhodospirillales;f__Rhodospirillaceae;Other	0.00133125	0.00751762	0.0018794	0.017776	0.00610807	0.0091621	0.0027408	0.00140955	0.00806578	0.0181676	0.00140955
k__Bacteria;p__Proteobacteria;c__Deltaproteobacteria;o__Desulfobacterales;f__Desulfobulbaceae;Other	0	0	0	0	0	0	0	0.0145654	0.0267032	0.00430697	0.0299139
k__Bacteria;p__Proteobacteria;c__Gammaproteobacteria;Other;Other;Other	0.000391543	0.00618637	0.000234926	0.00054816	0.00125294	0.00125294	0.000939702	0.0184808	0.0222396	0.00971026	0.0115897
k__Bacteria;p__Proteobacteria;c__Alphaproteobacteria;o__Sphingomonadales;f__Erythrobacteraceae;g__Erythrobacter	0.00195771	0.00869225	0.000469851	0.00258418	0.0236492	0.0104933	0.00242756	0.000783085	0.00344558	0.000156617	0.0160532
k__Bacteria;p__Acidobacteria;c__Sva0725;o__Sva0725;f__;g__	0.00509005	0.000313234	0.0107283	0.00054816	0.012686	0.0018011	0.00438528	0.00140955	0.00540329	0.0187157	0.00289742
k__Bacteria;p__Bacteroidetes;c__Bacteroidia;o__Bacteroidales;f__SB-1;g__	0	0	0	0	0	0	0	0.05278	0.00485513	0.00101801	0.00117463
k__Bacteria;p__Gemmatimonadetes;c__Gemm-2;o__;f__;g__	0.00313234	0.0054816	0.00509005	0.00375881	0.00446359	0.00195771	0.00814409	0.00595145	0.0064213	0.00602976	0.00266249
k__Bacteria;p__Bacteroidetes;c__Bacteroidia;o__Bacteroidales;f__;g__	0	0	0	0	0	0	0	0.0310885	0.00994518	0.00321065	0.0083007
k__Bacteria;p__Proteobacteria;c__Deltaproteobacteria;o__Desulfobacterales;f__Desulfobacteraceae;g__Desulfosarcina	0	0	0	0	0	0	0	0.0306186	0.00861394	0.00963195	0.00313234
k__Archaea;p__Crenarchaeota;c__Thaumarchaeota;o__Cenarchaeales;f__Cenarchaeaceae;g__Nitrosopumilus	0.00986688	0.00516836	0.00321065	0.000469851	0.00352388	0.000704777	0.0224745	0.00133125	0.00148786	0	0.000469851
k__Bacteria;p__Proteobacteria;c__Alphaproteobacteria;o__Rhizobiales;f__Cohaesibacteraceae;g__	0.000704777	0.00391543	0.00884886	0.00618637	0.00775255	0.00266249	0.000156617	0.00117463	0.00289742	0.00900548	0.00313234
k__Bacteria;p__Bacteroidetes;c__Flavobacteriia;o__Flavobacteriales;f__Flavobacteriaceae;g__Lutimonas	0.000234926	0.00665623	0.000704777	0.0139389	0.000704777	0.0018011	7.83085e-05	0.00884886	0.00563821	0.00203602	0.00485513
k__Bacteria;p__Verrucomicrobia;c__Verrucomicrobiae;o__Verrucomicrobiales;f__Verrucomicrobiaceae;g__Verrucomicrobium	0.00211433	0.019029	0.00281911	0.0018011	0.00328896	0.00172279	0.00101801	0.00172279	0.00164448	0.00775255	0.0018011
k__Bacteria;p__Proteobacteria;c__Deltaproteobacteria;o__Desulfobacterales;f__Desulfobacteraceae;Other	0	0	0	0	0	0	0	0.017776	0.0150352	0.00798747	0.00281911
k__Bacteria;p__Proteobacteria;c__Alphaproteobacteria;o__Rhodobacterales;f__Hyphomonadaceae;g__Hyphomonas	0.00234926	0.00845732	0.000313234	0.00540329	0.00328896	0.011433	0.000391543	0.00485513	0.00195771	0.000156617	0.00344558
k__Bacteria;p__Proteobacteria;c__Alphaproteobacteria;o__Rhodobacterales;f__Rhodobacteraceae;g__	0.00407204	0.00532498	0.000156617	0.00242756	0.00430697	0.00971026	0.00203602	0.00352388	0.00305403	0.0045419	0.00258418
k__Bacteria;p__Bacteroidetes;Other;Other;Other;Other	0.000783085	7.83085e-05	0.000469851	7.83085e-05	0.00054816	0.000234926	0.00101801	0.0282694	0.00501175	0.00250587	0.00227095
k__Bacteria;p__Acidobacteria;c__RB25;o__;f__;g__	0.00227095	0.00109632	0.00595145	0.00250587	0.00587314	0.0018011	0.00438528	0.0018011	0.00430697	0.00689115	0.00430697
k__Bacteria;p__Proteobacteria;c__Deltaproteobacteria;o__NB1-j;f__NB1-i;g__	0.0018011	0.00313234	0.00681284	0.00203602	0.00297572	0.00164448	0.00790916	0.00203602	0.00477682	0.0054816	0.00234926
k__Bacteria;p__Actinobacteria;c__Acidimicrobiia;o__Acidimicrobiales;f__ntu14;g__	0.00446359	0.00266249	0.00477682	0.00258418	0.0027408	0.00164448	0.013704	0.00109632	0.00297572	0.0018794	0.00140955
k__Bacteria;p__Proteobacteria;c__Gammaproteobacteria;o__Alteromonadales;f__Alteromonadaceae;g__Alteromonas	0.0161316	0.000939702	0.00156617	0.00219264	0.0036805	0.0113547	0.00211433	0	0	0	0
k__Bacteria;p__Proteobacteria;c__Gammaproteobacteria;o__Thiohalorhabdales;f__;g__	0.000391543	0.00704777	0.00164448	0.00415035	0.00164448	0.00242756	0.00133125	0.00751762	0.00321065	0.00250587	0.00438528
k__Bacteria;p__Verrucomicrobia;c__Verruco-5;o__R76-B128;f__;g__	0	0	0	0	0	0	0	0.0296789	0.00360219	0.00133125	0.00140955
k__Bacteria;p__Proteobacteria;c__Deltaproteobacteria;o__Desulfobacterales;f__Desulfobacteraceae;g__Desulfotignum	0	0	0	0	0	0	0	0.0274863	0.00555991	0.000704777	0.00195771
k__Bacteria;p__Proteobacteria;c__Alphaproteobacteria;o__Sphingomonadales;f__Erythrobacteraceae;g__	0.00054816	0.00931872	0.00438528	0.00109632	0.00125294	0.00227095	0.00250587	0.00101801	0.00775255	0.000234926	0.00509005
k__Bacteria;p__Cyanobacteria;c__Oscillatoriophycideae;o__Chroococcales;f__Xenococcaceae;g__Xenococcus	0.000391543	0.00626468	0.010415	0.00234926	7.83085e-05	0.0155051	0.000313234	0	0	0	0
k__Bacteria;p__Verrucomicrobia;c__Opitutae;o__Puniceicoccales;f__Puniceicoccaceae;g__Coraliomargarita	0.00140955	0.0054816	0.00289742	0.000704777	0.00148786	0.00689115	0.00117463	0.00125294	0.00649961	7.83085e-05	0.00696946
k__Bacteria;p__Proteobacteria;c__Alphaproteobacteria;o__Rhodobacterales;f__Rhodobacteraceae;g__Jannaschia	0.000783085	0.00164448	0.00211433	0.00344558	0.00219264	0.0054816	0.000469851	0.00109632	0.0138606	0.000391543	0.00313234
k__Bacteria;p__Proteobacteria;c__Betaproteobacteria;Other;Other;Other	0.000939702	0.00587314	0.0046202	0.0101018	0.00258418	0.00156617	0.0027408	0.00109632	0.00203602	0.00281911	7.83085e-05
k__Bacteria;p__Planctomycetes;c__Planctomycetia;o__Pirellulales;f__Pirellulaceae;g__planctomycete	0.00211433	0.00133125	0.00227095	0.00344558	0.00555991	0.00344558	0.00305403	0.00195771	0.00352388	0.00438528	0.00328896
k__Bacteria;p__Bacteroidetes;c__Flavobacteriia;o__Flavobacteriales;f__Flavobacteriaceae;g__	0.00172279	0.00281911	0.00266249	0.00469851	0.0018011	0.00415035	0.0018794	0.00383712	0.00305403	0.00148786	0.00524667
k__Bacteria;p__Verrucomicrobia;c__Opitutae;o__;f__;g__	0	0	0	0	0	0	0	0.0271731	0.0027408	0.000156617	0.00250587
k__Bacteria;p__Proteobacteria;c__Alphaproteobacteria;Other;Other;Other	0.000313234	0.00203602	0.00140955	0.0018011	0.000469851	0.00430697	0.000704777	0.00125294	0.0101018	0.00751762	0.00227095
k__Bacteria;p__Proteobacteria;c__Gammaproteobacteria;o__Vibrionales;f__Vibrionaceae;Other	0.0103367	0.000313234	7.83085e-05	0.00587314	0.000234926	0.000704777	0.0101801	0.000626468	0.00148786	0	0.00125294
k__Bacteria;p__Proteobacteria;c__Gammaproteobacteria;o__Alteromonadales;Other;Other	0.0054816	0.00109632	7.83085e-05	0.0018794	7.83085e-05	0.00563821	0.000626468	0.00195771	0.00971026	7.83085e-05	0.00352388
k__Bacteria;p__Proteobacteria;c__Alphaproteobacteria;o__Rhizobiales;f__Phyllobacteriaceae;Other	0.000861394	0.00391543	0.00117463	0.00931872	7.83085e-05	0.00360219	0.000156617	0.00375881	0.00415035	0.000234926	0.00227095
k__Bacteria;p__Proteobacteria;c__Gammaproteobacteria;o__Vibrionales;f__Pseudoalteromonadaceae;g__Pseudoalteromonas	0.0140172	0.00125294	0.0054816	0.00266249	0.000391543	0.00227095	0.00125294	0.000391543	0	0	0
k__Bacteria;p__Acidobacteria;c__Acidobacteria-6;o__BPC015;f__;g__	0.000626468	0.000234926	0.00516836	7.83085e-05	0.00407204	0.000156617	0.00109632	0.000391543	0.00281911	0.00767424	0.00360219
k__Bacteria;p__Proteobacteria;c__Alphaproteobacteria;o__Rhizobiales;f__;g__	0.00148786	0.00266249	0.00415035	0.00391543	0.0054816	0.00125294	0.00156617	0.000626468	0.0018011	0.00133125	0.00109632
k__Bacteria;p__Proteobacteria;c__Gammaproteobacteria;o__Chromatiales;f__Ectothiorhodospiraceae;g__	0.000704777	0.000861394	0.00305403	0.00563821	0.00133125	0.00195771	0.00172279	0.00297572	0.00336727	0.00250587	0.00125294
k__Bacteria;p__Planctomycetes;c__OM190;o__CL500-15;f__;g__	0.000704777	0.000469851	0.00430697	0.000939702	0.00211433	0.00125294	0.00172279	0.0018794	0.00266249	0.0036805	0.00555991
k__Bacteria;p__Proteobacteria;c__Deltaproteobacteria;o__NB1-j;f__;g__	0.00156617	0.00054816	0.00610807	7.83085e-05	0.00203602	0.000939702	0.00383712	0.000391543	0.00250587	0.00540329	0.00109632
k__Bacteria;p__Proteobacteria;c__Alphaproteobacteria;o__Sphingomonadales;f__Erythrobacteraceae;Other	0.00101801	0.0120595	0.000156617	0.000234926	0.0027408	0.00360219	0.00305403	0.000469851	0.000234926	7.83085e-05	0.000469851
k__Bacteria;p__Proteobacteria;c__Gammaproteobacteria;o__Vibrionales;Other;Other	0.00908379	0.00720439	7.83085e-05	0.00540329	0	0.00148786	0.00054816	0	0	0	0
k__Bacteria;p__Spirochaetes;c__Spirochaetes;o__Spirochaetales;f__Spirochaetaceae;g__	0	0	0	0	0	0	0	0.00900548	0.00657792	0.00211433	0.00563821
k__Bacteria;p__Acidobacteria;c__[Chloracidobacteria];o__RB41;f__Ellin6075;g__	0.000861394	0.000313234	0.0108066	7.83085e-05	0.000469851	0	0.00579483	7.83085e-05	0.000391543	0.00172279	0.00242756
k__Bacteria;p__Proteobacteria;c__Deltaproteobacteria;o__Desulfobacterales;f__Desulfobulbaceae;g__Desulfotalea	0	0	0	0	0	0	0	0.0118246	0.00618637	0.0018794	0.00266249
k__Bacteria;p__Bacteroidetes;c__[Rhodothermi];o__[Rhodothermales];f__Rhodothermaceae;g__	0.00266249	0.00117463	0.00391543	0.000861394	0.00321065	0.00117463	0.00516836	0.000861394	0.00125294	0.00117463	0.000783085
k__Bacteria;p__Actinobacteria;c__Acidimicrobiia;o__Acidimicrobiales;f__C111;g__	0.00117463	0.00391543	0.00172279	0.00125294	0.00054816	0.00501175	0.00383712	0.000861394	0.00242756	0.00054816	0.000391543
k__Bacteria;p__Proteobacteria;c__Alphaproteobacteria;o__Rickettsiales;f__;g__	0.000861394	7.83085e-05	0.00054816	0.00109632	0.00117463	0.000704777	0.0164448	0.000156617	0	7.83085e-05	0
k__Bacteria;p__Acidobacteria;c__Acidobacteria-6;o__CCU21;f__;g__	0	0	0	0	0	0	0	0.00148786	0.0083007	0.0054816	0.00407204
k__Bacteria;p__Actinobacteria;c__Acidimicrobiia;o__Acidimicrobiales;f__wb1_P06;g__	0.000313234	0.00148786	0.00485513	0.00234926	0.00266249	0.0018011	0.00195771	0.000313234	0.000939702	0.00203602	0.000626468
k__Bacteria;p__Proteobacteria;c__Gammaproteobacteria;o__HOC36;f__;g__	0.000783085	7.83085e-05	0.000156617	0	0	0.000156617	0.00477682	0.00696946	0.00430697	0.000939702	0.00101801
k__Bacteria;p__WS3;c__PRR-12;o__Sediment-1;f__;g__	0.000626468	0.000156617	0.00234926	0.000391543	0.00321065	0.00109632	0.000783085	0.000861394	0.00125294	0.00618637	0.00203602
k__Bacteria;p__Proteobacteria;c__Epsilonproteobacteria;o__Campylobacterales;f__Helicobacteraceae;g__	0	0	0	0	0	0	0	0.00501175	0.00422866	0.00383712	0.00532498
k__Bacteria;p__Proteobacteria;c__Deltaproteobacteria;o__Desulfarculales;f__Desulfarculaceae;g__	0	0	0	0	0	0	0	0.0027408	0.00203602	0.0119812	0.00140955
k__Bacteria;p__WS3;c__PRR-12;o__Sediment-1;f__CV106;g__	0.000626468	0.00054816	0.00501175	0.000469851	0.0036805	0.000391543	0.00234926	0.000313234	0.00054816	0.00328896	0.000783085
k__Bacteria;p__Proteobacteria;c__Alphaproteobacteria;o__Rhodobacterales;f__Hyphomonadaceae;g__	0.00109632	0.00101801	0.000704777	0.000783085	0.00407204	0.00133125	0.0018794	0.000626468	0.000313234	0.000313234	0.00563821
k__Bacteria;p__Planctomycetes;c__Planctomycetia;o__Planctomycetales;f__Planctomycetaceae;g__Planctomyces	0.00140955	0.00430697	0.00148786	0.000234926	0.000391543	0.00101801	0.000783085	0.00266249	0.0018011	0.00258418	0.00109632
k__Bacteria;p__Verrucomicrobia;c__Verrucomicrobiae;o__Verrucomicrobiales;f__Verrucomicrobiaceae;g__MSBL3	0.00109632	0.000939702	0.00391543	0.00133125	0.00227095	0.00195771	0.00109632	0.000783085	0.000704777	0.00297572	0.00054816
k__Bacteria;p__Proteobacteria;c__Gammaproteobacteria;o__HTCC2188;f__HTCC2089;g__Acinetobacter	0.000156617	0.000783085	0.00211433	0.00266249	0.00195771	0.00242756	0.000234926	0.0018794	0.00172279	0.00109632	0.00227095
k__Bacteria;p__Planctomycetes;c__BD7-11;o__;f__;g__	0.000783085	0.000939702	0.00195771	0.00172279	0.00242756	0.00148786	0.00501175	0.000704777	0.000704777	0.000626468	0.000704777
k__Bacteria;p__Proteobacteria;c__Deltaproteobacteria;o__Syntrophobacterales;Other;Other	0	0	0	0	0	0	0	7.83085e-05	0.000469851	0.0159749	0.000391543
k__Bacteria;p__Firmicutes;c__Clostridia;o__Clostridiales;Other;Other	0	0	0	0	0	0	0	0.0145654	0.00101801	0.000156617	0.000939702
k__Bacteria;p__Acidobacteria;c__OS-K;o__;f__;g__	0	0	0	0	0	0	0	0.00219264	0.00485513	0.00469851	0.00469851
k__Bacteria;p__Actinobacteria;c__Acidimicrobiia;o__Acidimicrobiales;f__koll13;g__mixed	0.000156617	0.000391543	0.00281911	0.00172279	0.000313234	0.00125294	7.83085e-05	0.00125294	0.00563821	0.000469851	0.00203602
k__Bacteria;p__Bacteroidetes;c__Flavobacteriia;o__Flavobacteriales;f__Cryomorphaceae;g__	0.00219264	0.000704777	0.000626468	0.000234926	0.000704777	0.00266249	0.00689115	0.000783085	0.000391543	7.83085e-05	0.000861394
k__Bacteria;p__Proteobacteria;c__Gammaproteobacteria;o__Alteromonadales;f__Ferrimonadaceae;g__Ferrimonas	0.00266249	0.000469851	7.83085e-05	0.00571652	0.000469851	0.0018794	0.000234926	0.00250587	0.00101801	0.000391543	0.000704777
k__Bacteria;p__Proteobacteria;c__Alphaproteobacteria;o__Rhodobacterales;f__Rhodobacteraceae;g__Marivita	0.00140955	0.00352388	0.000156617	0.00140955	7.83085e-05	0.00924041	7.83085e-05	0	0	0	0
k__Bacteria;p__Proteobacteria;c__Alphaproteobacteria;o__;f__;g__	0.000234926	0.00133125	0.000783085	0.00344558	0.000156617	0.000783085	0.00140955	0.00227095	0.00234926	0.00172279	0.00101801
k__Bacteria;p__Actinobacteria;c__Acidimicrobiia;o__Acidimicrobiales;f__ZA3409c;g__	0.000391543	0.000939702	0.00328896	0.00156617	0.00117463	0.00109632	0.000469851	0.00164448	0.00164448	0.00203602	0.000704777
k__Bacteria;p__Cyanobacteria;c__Synechococcophycideae;o__Synechococcales;f__Synechococcaceae;g__Synechococcus	0	0	0	0	0	0	0	0.01065	0.00203602	0.000234926	0.00140955
k__Bacteria;p__Spirochaetes;c__Spirochaetes;o__Spirochaetales;f__Spirochaetaceae;g__Spirochaeta	0	0	0	0	0	0	0	0.00751762	0.00297572	0.00227095	0.00140955
k__Bacteria;p__Verrucomicrobia;c__[Pedosphaerae];o__[Pedosphaerales];Other;Other	0.000313234	0.00101801	0.00117463	0.00399374	0.000861394	0.00117463	0.000391543	0.00313234	0.000939702	0.000313234	0.000783085
k__Bacteria;p__Proteobacteria;c__Alphaproteobacteria;o__Rhizobiales;f__Phyllobacteriaceae;g__	0.000939702	0.000939702	0.00148786	0.00054816	0.000626468	0.00195771	0.00101801	0.00125294	0.00234926	0.000156617	0.00242756
k__Bacteria;p__Proteobacteria;c__Gammaproteobacteria;o__Alteromonadales;f__HTCC2188;g__HTCC	0	0	0	0	0	0	0	0.00524667	0.00227095	0.00305403	0.0027408
k__Bacteria;p__Proteobacteria;c__Deltaproteobacteria;o__[Entotheonellales];f__;g__	0	0	0	0	0	0	0	7.83085e-05	0	0.0127643	0.000156617
k__Bacteria;p__Actinobacteria;c__Acidimicrobiia;o__Acidimicrobiales;Other;Other	0.00203602	0.000156617	0.00258418	0	0.0018794	0	0.00399374	0	0.000861394	7.83085e-05	0.00140955
k__Bacteria;p__Proteobacteria;c__Alphaproteobacteria;o__Rhodobacterales;f__Rhodobacteraceae;g__Octadecabacter	0.000469851	0.00148786	0.000391543	0.000469851	0.00446359	0.00227095	0.000783085	0.000469851	0.000861394	0.000156617	0.00109632
k__Bacteria;p__Proteobacteria;c__Alphaproteobacteria;o__Rhizobiales;f__Hyphomicrobiaceae;Other	7.83085e-05	0.000469851	0	0.00125294	0.000156617	0.000861394	7.83085e-05	0.00242756	0.00524667	0.000783085	0.00140955
k__Bacteria;p__Gemmatimonadetes;c__Gemm-4;o__;f__;g__	0.000234926	0.000313234	0.00133125	0.000234926	0.000939702	0.000391543	0.000783085	0.000469851	0.00109632	0.00469851	0.00219264
k__Bacteria;p__WS3;c__PRR-12;o__wb1_H11;f__;g__	0.000234926	0.000313234	0.00649961	0.000391543	0.00258418	0.000391543	0.000234926	0.000156617	0.000313234	0.000783085	0.000704777
k__Bacteria;p__Proteobacteria;c__Gammaproteobacteria;o__Alteromonadales;f__HTCC2188;g__	0.00164448	0.00054816	0.00242756	0.000783085	0.000861394	0.000939702	0.00227095	0.00172279	0.000391543	0.000391543	0.000234926
k__Bacteria;p__Proteobacteria;c__Gammaproteobacteria;o__Alteromonadales;f__Alteromonadaceae;g__Glaciecola	0.00532498	0.000391543	0.00101801	0.00227095	0.000234926	0.00250587	0.000313234	0	0	0	0
k__Bacteria;p__[Thermi];c__Deinococci;o__Deinococcales;f__Trueperaceae;g__	0.00054816	0.000469851	0.000156617	0.00054816	0.0018011	0.0054816	0.000861394	7.83085e-05	0.000156617	7.83085e-05	0.00172279
k__Bacteria;p__Bacteroidetes;c__[Rhodothermi];o__[Rhodothermales];f__;g__	0	0	0	0	0	0	0	7.83085e-05	0.00109632	0.00908379	0.00109632
k__Bacteria;p__Proteobacteria;c__Alphaproteobacteria;o__Rhodobacterales;f__Rhodobacteraceae;g__Anaerospora	0.000391543	7.83085e-05	0.00219264	0.000156617	0.000783085	0.00054816	0.00634299	0	0	0	0
k__Bacteria;p__Actinobacteria;c__Acidimicrobiia;o__Acidimicrobiales;f__SC3-41;g__	0.00054816	0.00336727	0.000156617	0.000313234	0.000783085	0.00133125	0.0018011	0.000391543	0.000626468	0.000704777	0.000391543
k__Bacteria;p__Planctomycetes;c__Pla3;o__;f__;g__	0.000783085	0.000469851	7.83085e-05	0.00054816	0.000861394	0.000939702	0.00101801	0.000704777	0.00140955	0.00172279	0.0018011
k__Bacteria;p__Planctomycetes;c__Phycisphaerae;o__Phycisphaerales;f__;g__	7.83085e-05	7.83085e-05	0.00250587	0.000156617	0.000469851	7.83085e-05	0.00297572	0.000156617	0.000313234	0.00117463	0.000939702
k__Bacteria;p__Acidobacteria;c__AT-s2-57;o__;f__;g__	0	0.000469851	0.00148786	0.000156617	0.00117463	7.83085e-05	0.00117463	0.000234926	0.00109632	0.00148786	0.00140955
k__Bacteria;p__Proteobacteria;c__Epsilonproteobacteria;o__Campylobacterales;f__Campylobacteraceae;g__Arcobacter	0.00211433	0.000156617	7.83085e-05	0.0036805	0.000939702	0.000234926	0.00133125	0	0	0	0
k__Bacteria;p__Proteobacteria;c__Deltaproteobacteria;o__NB1-j;f__JTB38;g__	0.000469851	0.00133125	0.000469851	0.00109632	0.000626468	0.000861394	7.83085e-05	0.00133125	0.00117463	0.00054816	0.000313234
k__Bacteria;p__Proteobacteria;c__Deltaproteobacteria;Other;Other;Other	0	0	0	0	0	0	0	0.000469851	0.00054816	0.00704777	0.000156617
k__Bacteria;p__WS3;c__PRR-12;o__;f__;g__	0	0.000234926	0.00227095	0.000861394	0.00266249	7.83085e-05	0.000234926	7.83085e-05	7.83085e-05	0.000939702	0.00054816
k__Bacteria;p__Proteobacteria;c__Deltaproteobacteria;o__Desulfobacterales;f__Desulfobulbaceae;g__Desulfobulbus	0	0	0	0	0	0	0	0.00211433	0.00172279	0.00297572	0.00109632
k__Bacteria;p__Proteobacteria;c__Gammaproteobacteria;o__Alteromonadales;f__OM60;g__Congregibacter	0.000156617	0.000313234	0.000156617	0.00117463	0.000156617	0.00195771	0.000156617	0.000234926	0.00109632	0	0.00234926
k__Bacteria;p__Bacteroidetes;c__Flavobacteriia;o__Flavobacteriales;f__Flavobacteriaceae;g__Tenacibaculum	0.000626468	0.000234926	7.83085e-05	0.000234926	0.000234926	0.00430697	7.83085e-05	0.000783085	0.000861394	7.83085e-05	0.000234926
k__Bacteria;p__Proteobacteria;c__Alphaproteobacteria;o__Rhodobacterales;f__Hyphomonadaceae;g__Hellea	7.83085e-05	0.00258418	0	0.000234926	0.00352388	0.000234926	7.83085e-05	0	0.000391543	0	0.000469851
k__Bacteria;p__Proteobacteria;c__Deltaproteobacteria;o__;f__;g__	0	0	0	0	0	0	0	0.000391543	0.00227095	0.00289742	0.0018794
k__Bacteria;p__Acidobacteria;c__BPC102;o__B110;f__;g__	0	0	0	0	0	0	0	0.000156617	0.00203602	0.00250587	0.0027408
k__Bacteria;p__Proteobacteria;c__Alphaproteobacteria;o__Rhodospirillales;f__Rhodospirillaceae;g__Inquilinus	0.000156617	0.0018794	7.83085e-05	7.83085e-05	0.00101801	0.000156617	0.000234926	0.00148786	0.0018794	0	0.000391543
k__Bacteria;p__Proteobacteria;c__Deltaproteobacteria;o__Myxococcales;f__Haliangiaceae;g__	0.000626468	0.000783085	0.000939702	0.000626468	0.000234926	0.000234926	0.00054816	0.000861394	0.000861394	0.000704777	0.000626468
k__Bacteria;p__Proteobacteria;c__Alphaproteobacteria;o__Sphingomonadales;f__Sphingomonadaceae;g__	0.000391543	0.00391543	0.000234926	0.000234926	7.83085e-05	0	0.00203602	0	0	0	0
k__Bacteria;p__SAR406;c__AB16;o__Arctic96B-7;f__A714017;g__so4B24	0	0	0	0	0	0	0	0.00242756	0.000783085	0.00305403	0.000391543
k__Bacteria;p__[Thermi];c__Deinococci;o__Deinococcales;f__Trueperaceae;g__B-42	0.000156617	0	0.00172279	0.000234926	0.00125294	0.000156617	0.000156617	0	0.000234926	0.00234926	0.000234926
k__Bacteria;p__Acidobacteria;c__Acidobacteria-6;o__iii1-15;f__;g__	0	0.000234926	0.00509005	0	0.000469851	0	0.000626468	0	0	0	0
k__Bacteria;p__Caldithrix;c__Caldithrixae;o__Caldithrixales;f__Caldithrixaceae;g__LCP-26	0	0	0	0	0	0	0	0.00313234	0.00109632	0.00140955	0.000704777
k__Bacteria;p__Proteobacteria;c__Betaproteobacteria;o__Burkholderiales;Other;Other	0.00054816	0.00125294	0.00054816	0.000626468	0.000391543	0.000391543	0.00109632	0	0.000469851	0.000234926	0.000783085
k__Bacteria;p__Planctomycetes;c__;o__;f__;g__	0	0	0	0	0	0	0	0.00164448	0.00203602	0.00172279	0.000939702
k__Bacteria;p__Proteobacteria;c__Deltaproteobacteria;o__Desulfobacterales;f__Desulfobacteraceae;g__	0	0	0	0	0	0	0	0.00164448	0.000783085	0.00328896	0.000391543
k__Bacteria;p__Bacteroidetes;c__Flavobacteriia;o__Flavobacteriales;f__Flavobacteriaceae;g__Psychroserpens	0	0	0	0	0	0	0	0.000704777	0.00360219	0.000234926	0.00148786
k__Bacteria;p__Bacteroidetes;c__Flavobacteriia;o__Flavobacteriales;f__Flavobacteriaceae;g__Robiginitalea	0	0	0	0	0	0	0	0.000783085	0.000469851	0.000313234	0.00438528
k__Bacteria;p__Firmicutes;c__Clostridia;o__Clostridiales;f__Clostridiaceae;g__Clostridium	0	0	0	0	0	0	0	0.00234926	0.00281911	7.83085e-05	0.00054816
k__Bacteria;p__Bacteroidetes;c__Flavobacteriia;o__Flavobacteriales;f__Flavobacteriaceae;g__Lutibacter	0	0	0	0	0	0	0	0.00109632	0.000939702	7.83085e-05	0.00328896
k__Bacteria;p__Chloroflexi;c__Anaerolineae;o__S0208;f__;g__	0	0	0	0	0	0	0	0.00109632	0.00140955	0.00242756	0.000391543
k__Bacteria;p__Proteobacteria;c__Alphaproteobacteria;o__Rhodospirillales;f__Rhodospirillaceae;g__Rhodovibrio	7.83085e-05	0.000861394	0.0027408	0.000391543	0.00101801	7.83085e-05	0.000156617	0	0	0	0
k__Bacteria;p__Firmicutes;c__Clostridia;o__Clostridiales;f__[Acidaminobacteraceae];g__WH1-8	0	0	0	0	0	0	0	0.00477682	0.000234926	0	7.83085e-05
k__Bacteria;p__WS3;c__PRR-12;o__GN03;f__;g__	0	0	0	0	0	0	0	0.00140955	0.00101801	0.00117463	0.00109632
k__Archaea;p__[Parvarchaeota];c__[Parvarchaea];o__WCHD3-30;f__;g__	0	0	0	0	0	0	0	0.000234926	0.00352388	7.83085e-05	0.000391543
k__Bacteria;p__Actinobacteria;c__Thermoleophilia;o__Gaiellales;f__;g__	0	0	0	0	0	0	0	0.00054816	0.000861394	0.00242756	0.000313234
k__Bacteria;p__Acidobacteria;c__AT-s54;o__;f__;g__	0.000391543	0	0.000391543	0.000626468	0.000783085	0.000234926	0.00054816	7.83085e-05	0.000156617	0.000626468	0.000234926
k__Bacteria;p__Proteobacteria;c__Deltaproteobacteria;o__IndB3-24;f__;g__	0	0	0	0	0	0	0	0.000156617	0.000469851	0.00289742	0.00054816
k__Bacteria;p__Bacteroidetes;c__Cytophagia;o__Cytophagales;f__[Amoebophilaceae];g__SC3-56	0	0	0	0	0	0	0	7.83085e-05	0.00125294	0.00156617	0.00109632
k__Bacteria;p__Planctomycetes;c__Planctomycetia;o__Pirellulales;f__Pirellulaceae;Other	0	0	0	0	0	0	0	0	0.000234926	0.00375881	0
k__Bacteria;p__WS3;c__PRR-12;o__GN03;f__KSB4;g__	0	0	0	0	0	0	0	0.0018794	0.000469851	0.000939702	0.000704777
k__Bacteria;p__Proteobacteria;c__Deltaproteobacteria;o__Desulfobacterales;f__Desulfobulbaceae;g__Desulforhopalus	0	0	0	0	0	0	0	0.00109632	0.000391543	0.00211433	0.000313234
k__Bacteria;p__Proteobacteria;c__Deltaproteobacteria;o__Desulfuromonadales;f__Desulfuromonadaceae;g__Pelobacter	0	0	0	0	0	0	0	0.000156617	7.83085e-05	0.00360219	0
k__Bacteria;p__Firmicutes;c__Bacilli;o__Bacillales;f__Staphylococcaceae;g__Staphylococcus	0.000391543	7.83085e-05	0.000313234	0.000156617	0	7.83085e-05	0.00281911	0	0	0	0
k__Bacteria;p__Proteobacteria;c__Gammaproteobacteria;o__Pseudomonadales;f__Moraxellaceae;g__Acinetobacter	0.000704777	0	0.00148786	7.83085e-05	0.00117463	7.83085e-05	0.000156617	0	0	0	0
k__Bacteria;p__Gemmatimonadetes;c__Gemm-1;o__;f__;g__	0	0	0	0	0	0	0	0.00109632	0.00054816	0.00109632	0.000861394
k__Bacteria;p__Verrucomicrobia;c__Verruco-5;o__WCHB1-41;f__;g__	0.000313234	7.83085e-05	0.000313234	7.83085e-05	7.83085e-05	7.83085e-05	0.000469851	0.00125294	0.000156617	0.000234926	0.00054816
k__Bacteria;p__Proteobacteria;c__Deltaproteobacteria;o__Desulfobacterales;f__Desulfobacteraceae;g__Desulfobacter	0	0	0	0	0	0	0	0.00227095	0.00109632	0	0.000234926
k__Bacteria;p__Proteobacteria;c__Deltaproteobacteria;o__Syntrophobacterales;f__Syntrophobacteraceae;g__	0.000156617	0.000313234	0.000469851	0.000156617	0.000704777	0.000234926	0.000156617	0.000469851	0.000469851	0.000234926	0.000234926
k__Bacteria;p__Proteobacteria;c__Gammaproteobacteria;o__Chromatiales;f__Ectothiorhodospiraceae;Other	0	0	0	0	0	0	0	0.000234926	0.00258418	0.00054816	0.000234926
k__Bacteria;p__Proteobacteria;c__Deltaproteobacteria;o__NB1-j;Other;Other	7.83085e-05	0.000391543	0.00054816	0.000156617	0.000391543	0.000391543	7.83085e-05	7.83085e-05	0.000704777	0.000391543	0.000313234
k__Bacteria;p__Cyanobacteria;c__Oscillatoriophycideae;o__Chroococcales;f__Cyanobacteriaceae;g__Cyanobacterium	0	0	0	0	0	0	0	0.000469851	0.00234926	0	0.000704777
k__Bacteria;p__Chlorobi;c__Ignavibacteria;o__Ignavibacteriales;f__lheB3-7;g__	0	0	0	0	0	0	0	0.00117463	0.00117463	0.000234926	0.000861394
k__Bacteria;p__Proteobacteria;c__Deltaproteobacteria;o__Myxococcales;f__Cystobacterineae;g__	0	0	0	0	0	0	0	7.83085e-05	0.00109632	0.00140955	0.000861394
k__Bacteria;p__Proteobacteria;c__Gammaproteobacteria;o__Alteromonadales;f__;g__	0	0	0	0	0	0	0	0.000704777	0.00117463	0	0.00156617
k__Bacteria;p__Bacteroidetes;c__[Saprospirae];o__[Saprospirales];f__;g__	0.000234926	0	7.83085e-05	7.83085e-05	0.000391543	7.83085e-05	0.00140955	0.000391543	0.000234926	0.000469851	7.83085e-05
k__Archaea;p__Crenarchaeota;c__MBGB;o__;f__;g__	0	0	0	0	0	0	0	0.000704777	0.000391543	0.00234926	0
k__Bacteria;Other;Other;Other;Other;Other	0	0	0	0	0	0	0	0.000234926	0.00156617	0.00117463	0.000391543
k__Bacteria;p__Chloroflexi;c__Anaerolineae;o__Anaerolineales;f__Anaerolinaceae;g__C1_B004	0	0	0	0	0	0	0	0.000391543	0.000234926	0.00258418	7.83085e-05
k__Bacteria;p__Planctomycetes;c__C6;o__Ucm1571;f__;g__	0	0	0	0	0	0	0	0.00148786	0.000783085	0.00054816	0.000391543
k__Bacteria;p__GN04;c__5bav_B12;o__;f__;g__	0	0	0	0	0	0	0	7.83085e-05	0.00054816	0.00133125	0.00109632
k__Bacteria;p__Bacteroidetes;c__Flavobacteriia;o__Flavobacteriales;f__Flavobacteriaceae;g__Sediminibacter	0.000234926	0.000234926	0.000234926	0.000313234	7.83085e-05	0.000626468	7.83085e-05	0.000861394	0	7.83085e-05	0.000234926
k__Bacteria;p__Bacteroidetes;c__[Saprospirae];o__[Saprospirales];f__Saprospiraceae;g__Lewinella	0	0.000861394	0.000469851	0.000234926	0.000156617	0.000469851	0.000156617	0.000234926	0.000234926	7.83085e-05	7.83085e-05
k__Bacteria;p__Proteobacteria;c__Deltaproteobacteria;o__Myxococcales;f__Haliangiaceae;g__Haliangium	0.000313234	7.83085e-05	0.00109632	7.83085e-05	7.83085e-05	0.000156617	0.000939702	0	7.83085e-05	7.83085e-05	0
k__Bacteria;p__KSB3;c__;o__;f__;g__	0	0	0	0	0	0	0	0.000626468	0.00117463	0.000469851	0.000626468
k__Bacteria;p__WS3;c__PRR-12;o__LD1-PA13;f__;g__	0	0	0	0	0	0	0	0.000313234	0.000234926	0.00211433	0.000156617
k__Bacteria;p__Planctomycetes;c__OM190;o__agg27;f__;g__	0	0	0	0	0	0	0	0.000861394	0.000861394	0.000313234	0.000783085
k__Bacteria;p__Verrucomicrobia;c__Verrucomicrobiae;o__Verrucomicrobiales;f__Verrucomicrobiaceae;Other	0	0	0	0	0	0	0	0	0.00054816	0.000704777	0.00148786
k__Bacteria;p__OP8;c__OP8_2;o__;f__;g__	0	0	0	0	0	0	0	0.000469851	0.000156617	0.0018794	0.000234926
k__Bacteria;p__Verrucomicrobia;c__[Pedosphaerae];o__;f__;g__	0	0	0	0	0	0	0	0.00250587	0.000234926	0	0
k__Bacteria;p__Proteobacteria;c__Gammaproteobacteria;o__Chromatiales;f__Chromatiaceae;g__	0	0	0	0	0	0	0	0.00164448	0.000234926	0.000626468	7.83085e-05
k__Bacteria;p__Verrucomicrobia;c__Verruco-5;Other;Other;Other	0	0	0	0	0	0	0	0	0.00054816	0.00125294	0.000704777
k__Archaea;p__Crenarchaeota;c__MCG;o__;f__;g__	0	0	0	0	0	0	0	0.000313234	0.000156617	0.00156617	0.000469851
k__Bacteria;p__Proteobacteria;c__Deltaproteobacteria;o__Myxococcales;f__Haliangiaceae;Other	0	0	0	0	0	0	0	0	0.00054816	0.000156617	0.0018011
k__Bacteria;p__Verrucomicrobia;c__Verruco-5;o__LD1-PB3;f__LD1-PA34;g__	0	0	0	0	0	0	0	0.000156617	0.000626468	0.00117463	0.000469851
k__Bacteria;p__OP1;c__MSBL6;o__;f__;g__	0	0	0	0	0	0	0	0.000391543	0.000313234	0.00164448	7.83085e-05
k__Bacteria;p__WS3;c__PRR-12;o__SSS58A;f__;g__	0	0	0	0	0	0	0	0.00140955	7.83085e-05	0.000626468	0.000234926
k__Bacteria;p__Bacteroidetes;c__Flavobacteriia;o__Flavobacteriales;f__Flavobacteriaceae;g__Ascidianibacter	0	0	0	0	0	0	0	0.000234926	7.83085e-05	0	0.00203602
k__Bacteria;p__Bacteroidetes;c__[Saprospirae];o__[Saprospirales];f__Saprospiraceae;g__Portibacter	0	0.000626468	0.000391543	0.000626468	0.000156617	7.83085e-05	0.000469851	0	0	0	0
k__Bacteria;p__Acidobacteria;Other;Other;Other;Other	0	0	0	0	0	0	0	0	0.000783085	0.000861394	0.000704777
k__Bacteria;p__Chloroflexi;c__Anaerolineae;o__Caldilineales;f__Caldilineaceae;g__	0	0	0	0	0	0	0	0.000234926	0.000626468	0.00133125	7.83085e-05
k__Bacteria;p__Proteobacteria;c__Alphaproteobacteria;o__Rhizobiales;f__Phyllobacteriaceae;g__Aminobacter	0.000704777	0.000313234	0.000391543	0.000391543	0.000156617	0.000234926	7.83085e-05	0	0	0	0
k__Bacteria;p__Proteobacteria;c__Alphaproteobacteria;o__Rhodospirillales;f__Rhodospirillaceae;g__	0	0	0	0	0	0	0	0.000313234	0.000704777	0.000391543	0.000783085
k__Bacteria;p__OP8;c__OP8_1;o__HMMVPog-54;f__;g__	0	0	0	0	0	0	0	0.00054816	0.00054816	0.000704777	0.000313234
k__Bacteria;p__Proteobacteria;c__Alphaproteobacteria;o__Sphingomonadales;f__Erythrobacteraceae;g__Altererythrobacter	0.000156617	0.000156617	7.83085e-05	7.83085e-05	0.000391543	0.00109632	7.83085e-05	0	0	0	0
k__Bacteria;p__Nitrospirae;c__Nitrospira;o__Nitrospirales;f__Nitrospiraceae;g__	0.000156617	7.83085e-05	0.00133125	7.83085e-05	7.83085e-05	7.83085e-05	0.000234926	0	0	0	0
k__Bacteria;p__Proteobacteria;c__Alphaproteobacteria;o__Rhizobiales;Other;Other	0.000156617	0	0.000469851	0	0.000783085	0.000156617	0.000313234	0	7.83085e-05	7.83085e-05	0
k__Bacteria;p__Bacteroidetes;c__Bacteroidia;o__Bacteroidales;f__Marinilabiaceae;g__Cytophaga	0	0	0	0	0	0	0	7.83085e-05	7.83085e-05	0.00172279	7.83085e-05
k__Bacteria;p__Proteobacteria;c__TA18;o__CV90;f__;g__	0	0.000156617	7.83085e-05	7.83085e-05	0.000234926	7.83085e-05	0.000783085	0.000156617	0	0.000156617	0.000156617
k__Bacteria;p__Caldithrix;c__Caldithrixae;o__Caldithrixales;f__BA059;g__	0	0	0	0	0	0	0	7.83085e-05	0.00054816	0.00101801	0.000234926
k__Bacteria;p__Chlorobi;c__Ignavibacteria;o__Ignavibacteriales;f__Ignavibacteriaceae;g__	0	0	0	0	0	0	0	7.83085e-05	0.000469851	0.00117463	7.83085e-05
k__Bacteria;p__Proteobacteria;c__Deltaproteobacteria;o__Desulfuromonadales;f__Desulfuromonadaceae;Other	0	0	0	0	0	0	0	0.000939702	0.000234926	7.83085e-05	0.00054816
k__Bacteria;p__Verrucomicrobia;c__Verruco-5;o__MSBL3;f__;g__	0	0	0	0	0	0	0	0.000939702	0.000156617	0.000704777	0
k__Bacteria;p__Planctomycetes;c__C6;o__MVS-107;f__;g__	0	0	0	0	0	0	0	0.00125294	7.83085e-05	0.000156617	0.000234926
k__Bacteria;p__Caldithrix;c__Caldithrixae;o__Caldithrixales;f__Caldithrixaceae;g__	0	0	0	0	0	0	0	0.000313234	0.000626468	0.000391543	0.000391543
k__Bacteria;p__Proteobacteria;c__Gammaproteobacteria;o__Alteromonadales;f__Alteromonadaceae;g__Marinobacter	0.000156617	0	0.000234926	0.000313234	0.000704777	0	0.000313234	0	0	0	0
k__Bacteria;p__Proteobacteria;c__Alphaproteobacteria;o__Rhodobacterales;f__Rhodobacteraceae;g__Roseivivax	7.83085e-05	0.000156617	0	0.000313234	7.83085e-05	0.000626468	0.000391543	0	0	0	0
k__Bacteria;p__Chloroflexi;c__Anaerolineae;Other;Other;Other	0	0	0	0	0	0	0	7.83085e-05	0.000939702	0.000391543	0.000156617
k__Bacteria;p__Proteobacteria;c__Deltaproteobacteria;o__Desulfovibrionales;f__Desulfovibrionaceae;g__Desulfovibrio	0	0	0	0	0	0	0	0.00101801	0	0.000391543	0.000156617
k__Bacteria;p__OP3;c__PBS-25;o__;f__;g__	0	0	0	0	0	0	0	0.00125294	0.000234926	0	0
k__Bacteria;p__Bacteroidetes;c__Sphingobacteriia;o__Sphingobacteriales;f__NS11-12;g__	0	0	0	0	0	0	0	0.00133125	7.83085e-05	7.83085e-05	0
k__Bacteria;p__Lentisphaerae;c__[Lentisphaeria];o__Lentisphaerales;f__;g__	0	0	0	0	0	0	0	0.00133125	7.83085e-05	7.83085e-05	0
k__Bacteria;p__Proteobacteria;c__Deltaproteobacteria;o__GMD14H09;f__;g__	0	0	0	0	0	0	0	7.83085e-05	0.000156617	0.000939702	0.000313234
k__Bacteria;p__Actinobacteria;c__OPB41;o__;f__;g__	0	0	0	0	0	0	0	0.000234926	0.00054816	0.000313234	0.000391543
k__Bacteria;p__Verrucomicrobia;c__Opitutae;o__[Pelagicoccales];f__[Pelagicoccaceae];g__Pelagicoccus	0	0	0	0	0	0	0	0.000391543	0.000626468	0.000391543	7.83085e-05
k__Bacteria;p__Spirochaetes;c__[Leptospirae];o__[Leptospirales];f__Sediment-4;g__	0	0	0	0	0	0	0	0.000391543	0	0.00101801	7.83085e-05
k__Bacteria;p__Cyanobacteria;c__Oscillatoriophycideae;o__Chroococcales;f__Cyanobacteriaceae;g__	0	0	0	0	0	0	0	0.000156617	0.00117463	7.83085e-05	0
k__Bacteria;p__Chloroflexi;c__Anaerolineae;o__SHA-20;f__;g__	0	0	0	0	0	0	0	0.000234926	0.000939702	0.000156617	7.83085e-05
k__Bacteria;p__Proteobacteria;c__Gammaproteobacteria;o__Thiotrichales;f__;g__	0	0	0	0	0	0	0	0.000783085	0.000391543	0.000156617	7.83085e-05
k__Bacteria;p__WS2;c__SHA-109;o__;f__;g__	0	0	0	0	0	0	0	0.000313234	0.000156617	7.83085e-05	0.000861394
k__Bacteria;p__Proteobacteria;c__Epsilonproteobacteria;o__Campylobacterales;f__;g__	0	0	0	0	0	0	0	0.000156617	0.000783085	7.83085e-05	0.000391543
k__Bacteria;p__Proteobacteria;c__Deltaproteobacteria;o__Sva0485;f__;g__	0	0	0	0	0	0	0	0	0.000391543	0.000313234	0.000704777
k__Bacteria;p__Spirochaetes;c__[Brachyspirae];o__[Brachyspirales];f__A0-023;g__	0	0	0	0	0	0	0	0	0.000469851	0.000861394	7.83085e-05
k__Bacteria;p__Verrucomicrobia;c__Verrucomicrobiae;o__Verrucomicrobiales;f__Verrucomicrobiaceae;g__Luteolibacter	0	0	0	0	0	0	0	0.000469851	0.000469851	7.83085e-05	0.000391543
k__Bacteria;p__Planctomycetes;c__C6;o__d113;f__;g__	0	0	0	0	0	0	0	0.000156617	0.000469851	0.00054816	0.000156617
k__Bacteria;p__Proteobacteria;c__Gammaproteobacteria;o__Alteromonadales;f__211ds20;g__	0	0	0	0	0	0	0	0	0.000391543	0.000156617	0.000783085
k__Bacteria;p__Acidobacteria;c__;o__;f__;g__	0	0	0	0	0	0	0	0.000156617	0.000234926	0.000469851	0.000469851
k__Bacteria;p__Actinobacteria;c__Acidimicrobiia;o__Acidimicrobiales;f__Microthrixaceae;g__	0	0	0	0	0	0	0	0.000704777	0.000313234	0.000156617	7.83085e-05
k__Bacteria;p__Proteobacteria;c__Alphaproteobacteria;o__Rhodobacterales;f__Hyphomonadaceae;Other	0	0	0	0	0	0	0	0.000391543	7.83085e-05	0.000391543	0.000391543
k__Bacteria;p__Proteobacteria;c__Alphaproteobacteria;o__Rhodobacterales;f__Rhodobacteraceae;g__Phaeobacter	0	0	0	0	0	0	0	0.000156617	0.000234926	7.83085e-05	0.000783085
k__Bacteria;p__Actinobacteria;c__Thermoleophilia;o__Solirubrobacterales;f__;g__	7.83085e-05	0	0.000626468	0	0.000391543	7.83085e-05	7.83085e-05	0	0	0	0
k__Bacteria;p__Chloroflexi;c__Anaerolineae;o__envOPS12;f__;g__	0	0	0	0	0	0	0	0.000313234	0.000156617	0.000626468	7.83085e-05
k__Bacteria;p__GN04;c__GN15;o__;f__;g__	0	0	0	0	0	0	0	7.83085e-05	0	0.000939702	0.000156617
k__Bacteria;p__Planctomycetes;c__028H05-P-BN-P5;o__;f__;g__	0	0	0	0	0	0	0	7.83085e-05	0.000313234	0.000391543	0.000391543
k__Bacteria;p__Actinobacteria;c__Actinobacteria;o__WCHB1-81;f__At425_EubF1;g__	0	0	0	0	0	0	0	0.000156617	0.000313234	0.000469851	0.000234926
k__Bacteria;p__OP8;c__OP8_1;o__;f__;g__	0	0	0	0	0	0	0	0.000156617	0	0.00101801	0
k__Bacteria;p__Planctomycetes;c__Phycisphaerae;o__MSBL9;f__;g__	0	0	0	0	0	0	0	0.00054816	0.000234926	0	0.000313234
k__Bacteria;p__Chloroflexi;c__Anaerolineae;o__MSB-1E9;f__;g__	0	0	0	0	0	0	0	7.83085e-05	0.000469851	0.000391543	0.000156617
k__Bacteria;p__Proteobacteria;c__Deltaproteobacteria;o__Bdellovibrionales;f__Bdellovibrionaceae;g__Bdellovibrio	0	0	0	0	0	0	0	0.000469851	0.000234926	0	0.000391543
k__Bacteria;p__Bacteroidetes;c__Flavobacteriia;o__Flavobacteriales;f__Cryomorphaceae;g__Crocinitomix	0	0	0	0	0	0	0	0.000156617	0.000391543	0.000156617	0.000313234
k__Bacteria;p__Proteobacteria;c__Alphaproteobacteria;o__Kiloniellales;f__;g__	0	0	0	0	0	0	0	0.000626468	0	7.83085e-05	0.000313234
k__Bacteria;p__Chloroflexi;c__Anaerolineae;o__CFB-26;f__;g__	0	0	0	0	0	0	0	0	0.000704777	0	0.000313234
k__Archaea;p__Crenarchaeota;c__MCG;o__B10;f__;g__	0	0	0	0	0	0	0	0.000156617	0	0.00054816	0.000234926
k__Bacteria;p__Proteobacteria;c__Deltaproteobacteria;o__Myxococcales;f__OM27;g__	0	0	0	0	0	0	0	0.000234926	0.000234926	7.83085e-05	0.000391543
k__Bacteria;p__[Thermi];c__Deinococci;o__Deinococcales;f__Trueperaceae;Other	0	0	0	0	0	0	0	7.83085e-05	0	0.000626468	0.000156617
k__Bacteria;p__NKB19;c__TSBW08;o__;f__;g__	0	0	0	0	0	0	0	0.000704777	0.000156617	0	0
k__Bacteria;p__Proteobacteria;c__Gammaproteobacteria;o__Alteromonadales;f__Alteromonadaceae;g__Candidatus Endobugula	0	0	0	0	0	0	0	7.83085e-05	0.000469851	7.83085e-05	0.000234926
k__Bacteria;p__Proteobacteria;c__Deltaproteobacteria;o__Desulfuromonadales;f__Pelobacteraceae;g__Pelobacter	0	0	0	0	0	0	0	0	0.000313234	0.000313234	0.000156617
k__Bacteria;p__Proteobacteria;c__Alphaproteobacteria;o__Rhodobacterales;f__Rhodobacteraceae;g__Loktanella	0	0	0	0	0	0	0	0.000156617	0.00054816	7.83085e-05	0
k__Bacteria;p__Caldithrix;c__Caldithrixae;o__Caldithrixales;Other;Other	0	0	0	0	0	0	0	0	7.83085e-05	7.83085e-05	0.000626468
k__Bacteria;p__Proteobacteria;c__Gammaproteobacteria;o__[Marinicellales];f__[Marinicellaceae];g__Marinicella	0	0	0	0	0	0	0	7.83085e-05	0.000234926	0	0.000469851
k__Bacteria;p__Proteobacteria;c__Deltaproteobacteria;o__Myxococcales;Other;Other	0	0	0	0	0	0	0	0.000313234	7.83085e-05	0.000313234	0
k__Bacteria;p__Acidobacteria;c__BPC102;o__MVS-40;f__;g__	0	0	0	0	0	0	0	0	0.000156617	0.000313234	0.000234926
k__Bacteria;p__Actinobacteria;c__Thermoleophilia;o__Gaiellales;f__Gaiellaceae;g__	0	0	0	0	0	0	0	7.83085e-05	7.83085e-05	0.00054816	0
k__Bacteria;p__Spirochaetes;c__[Leptospirae];o__[Leptospirales];f__Sediment-4;g__SJA-88	0	0	0	0	0	0	0	0	0	0.000704777	0
k__Bacteria;p__Planctomycetes;c__Phycisphaerae;o__Phycisphaerales;f__Phycisphaeraceae;g__	0	0	0	0	0	0	0	0	0.000313234	0.000313234	0
k__Bacteria;p__Proteobacteria;c__Gammaproteobacteria;o__Enterobacteriales;f__Enterobacteriaceae;Other	0	0	0	0	0	0	0	0.000156617	0.000313234	0.000156617	0
k__Bacteria;p__Bacteroidetes;c__Cytophagia;o__Cytophagales;f__[Amoebophilaceae];g__	0	0	0	0	0	0	0	0	0.00054816	0	7.83085e-05
k__Bacteria;p__Proteobacteria;c__Gammaproteobacteria;o__Oceanospirillales;f__Saccharospirillaceae;g__Saccharospirillum	0	0	0	0	0	0	0	0.000469851	0	0	0.000156617
k__Bacteria;p__Bacteroidetes;c__BME43;o__;f__;g__	0	0	0	0	0	0	0	0.000156617	0.000156617	7.83085e-05	0.000156617
k__Bacteria;p__Nitrospirae;c__Nitrospira;o__Nitrospirales;f__[Thermodesulfovibrionaceae];g__LCP-6	0	0	0	0	0	0	0	7.83085e-05	7.83085e-05	0.000313234	7.83085e-05
k__Bacteria;p__OP8;c__SAW1_B6;o__;f__;g__	0	0	0	0	0	0	0	7.83085e-05	0.000156617	7.83085e-05	0.000234926
k__Bacteria;p__Acidobacteria;c__Solibacteres;o__Solibacterales;f__PAUC26f;g__	0	0	0	0	0	0	0	7.83085e-05	0	0.000391543	7.83085e-05
k__Bacteria;p__Chlorobi;c__BSV26;o__PK329;f__;g__	0	0	0	0	0	0	0	7.83085e-05	0	7.83085e-05	0.000391543
k__Bacteria;p__[Caldithrix];c__KSB1;o__Ucn15732;f__;g__	0	0	0	0	0	0	0	7.83085e-05	0.000234926	0	0.000234926
k__Bacteria;p__Chloroflexi;c__Anaerolineae;o__O4D2Z37;f__;g__	0	0	0	0	0	0	0	7.83085e-05	0.000156617	0.000156617	7.83085e-05
k__Bacteria;p__[Caldithrix];c__KSB1;o__;f__;g__	0	0	0	0	0	0	0	7.83085e-05	7.83085e-05	0.000156617	0.000156617
k__Bacteria;p__Tenericutes;c__Mollicutes;o__;f__;g__	0	0	0	0	0	0	0	0.000156617	0	0.000234926	7.83085e-05
k__Bacteria;p__Hyd24-12;c__WM88;o__;f__;g__	0	0	0	0	0	0	0	0.000156617	7.83085e-05	0.000156617	0
k__Bacteria;p__Verrucomicrobia;c__[Pedosphaerae];o__[Pedosphaerales];f__;g__	0	0	0	0	0	0	0	0.000156617	0	7.83085e-05	0.000156617
k__Archaea;p__Crenarchaeota;c__MCG;o__pGrfC26;f__;g__	0	0	0	0	0	0	0	0.000156617	0	0.000234926	0
k__Bacteria;p__GN04;c__;o__;f__;g__	0	0	0	0	0	0	0	0	7.83085e-05	0.000234926	7.83085e-05
k__Bacteria;p__Proteobacteria;c__Alphaproteobacteria;o__Rhodobacterales;f__Hyphomonadaceae;g__Robiginitomaculum	0	0	0	0	0	0	0	0.000156617	7.83085e-05	0	7.83085e-05
k__Bacteria;p__Proteobacteria;c__Gammaproteobacteria;o__Chromatiales;f__Ectothiorhodospiraceae;g__Methylonatrum	0	0	0	0	0	0	0	7.83085e-05	0.000156617	7.83085e-05	0
k__Bacteria;p__Verrucomicrobia;c__Verruco-5;o__LD1-PB3;f__;g__	0	0	0	0	0	0	0	0	7.83085e-05	0.000234926	0
k__Bacteria;p__Bacteroidetes;c__Flavobacteriia;o__Flavobacteriales;f__Flavobacteriaceae;g__Coccinimonas	0	0	0	0	0	0	0	0	7.83085e-05	0	0.000156617
k__Bacteria;p__Verrucomicrobia;c__Verruco-5;o__;f__;g__	0	0	0	0	0	0	0	0	0	0.000156617	7.83085e-05
k__Bacteria;p__Proteobacteria;c__Gammaproteobacteria;o__Oceanospirillales;f__Saccharospirillaceae;g__Reinekea	0	0	0	0	0	0	0	7.83085e-05	7.83085e-05	7.83085e-05	0
k__Bacteria;p__Firmicutes;c__Clostridia;o__Clostridiales;f__Peptostreptococcaceae;Other	0	0	0	0	0	0	0	0	0.000234926	0	0
k__Bacteria;p__Proteobacteria;c__TA18;o__PHOS-HD29;f__;g__	0	0	0	0	0	0	0	0	0	0.000234926	0
k__Bacteria;p__Proteobacteria;c__Alphaproteobacteria;o__Rhodobacterales;f__Rhodobacteraceae;g__Roseovarius	0	0	0	0	0	0	0	0	7.83085e-05	7.83085e-05	0
k__Bacteria;p__Proteobacteria;c__Alphaproteobacteria;o__Rickettsiales;f__Pelagibacteraceae;g__	0	0	0	0	0	0	0	7.83085e-05	0	7.83085e-05	0
k__Bacteria;p__Proteobacteria;c__Deltaproteobacteria;o__PB19;f__;g__	0	0	0	0	0	0	0	7.83085e-05	0	7.83085e-05	0
k__Bacteria;p__WS3;c__PRR-12;o__Sediment-1;f__PRR-10;g__	0	0	0	0	0	0	0	7.83085e-05	7.83085e-05	0	0
k__Bacteria;p__Chloroflexi;c__Anaerolineae;o__SB-34;f__;g__	0	0	0	0	0	0	0	0	0	0	7.83085e-05
k__Bacteria;p__Verrucomicrobia;c__[Spartobacteria];o__[Chthoniobacterales];f__[Chthoniobacteraceae];g__	0	0	0	0	0	0	0	0	0	0	7.83085e-05
